# Supplementary material for: Exosome-like Nanoparticles, High in Trans-δ-Viniferin Derivatives, Produced from Grape Cell Cultures: Preparation, Characterization, and Anticancer Properties
Source: Biomedicines. 2024 Sep 20;12(9):2142. doi: 10.3390/biomedicines12092142 (PMC11428831; doi:10.3390/biomedicines12092142)
Supplement: Supplementary file 1 [file biomedicines-12-02142-s001.zip]

Archive with 1 entries (1 files):
- biomedicines-3200744-supplementary.pdf
